# Supplementary material for: Change of prescription for patients with schizophrenia or major depressive disorder during admission: real-world prescribing surveys from the effectiveness of guidelines for dissemination and education psychiatric treatment project
Source: BMC Psychiatry. 2023 Jun 28;23:473. doi: 10.1186/s12888-023-04908-4 (PMC10308621; doi:10.1186/s12888-023-04908-4)
Supplement: Supplementary file 1 — Supplementary Material 1 [file 12888_2023_4908_MOESM1_ESM.xlsx]

## Sheet: Suplementary Table 1.
Supplementary table 1. Drug information
Drug name	Drug type	Equivalent dose of 100mg chlorpromazine	Equivalent dose of 1mg benztropine	Equivalent dose of 150mg imipramine	Equivalent dose of 5mg diazepam/nitrazepam
aripiprazole	antipsychotic	4*1
aripiprazole LAI	antipsychotic	100*2
asenapine	antipsychotic	2.5*3
blonaserin	antipsychotic	4*1
brexpiprazole	antipsychotic	0.58*4
bromperidol	antipsychotic	2*1
carpipramine	antipsychotic	100*1
chlorpromazine	antipsychotic	100*1
chlorpromazine injection	antipsychotic	33*1
clocapramine	antipsychotic	40*1
clotiapine	antipsychotic	40*1
clozapine	antipsychotic	50*1
fluphenazine	antipsychotic	2*1
fluphenazine decanoate LAI	antipsychotic	15*1
fluphenazine enanthate LAI	antipsychotic	7.5*1
haloperidol	antipsychotic	2*1
haloperidol decanoate LAI	antipsychotic	30*1
haloperidol injection	antipsychotic	1*1
levomepromazine	antipsychotic	100*1
levomepromazine injection	antipsychotic	25*1
moperone	antipsychotic	12.5*1
mosapramine	antipsychotic	33*1
nemonapride	antipsychotic	4.5*1
olanzapine	antipsychotic	2.5*1
olanzapine injection	antipsychotic	2.25*1
oxypertine	antipsychotic	80*1
paliperidone	antipsychotic	1.5*1
paliperidone palmitate LAI	antipsychotic	18.75*1
perazine	antipsychotic	100*1
perospirone	antipsychotic	8*1
perphenazine	antipsychotic	10*1
perphenazine injection	antipsychotic	2*1
pimozide	antipsychotic	4*1
pipamperone	antipsychotic	200*1
prochlorperazine	antipsychotic	15*1
prochlorperazine injection	antipsychotic	2.14*1
propericyazine	antipsychotic	20*1
quetiapine	antipsychotic	66*1
reserpine	antipsychotic	1*1
risperidone LAI	antipsychotic	10*1
spiperone	antipsychotic	1*1
sulpiride	antipsychotic	200*1
sulpiride injection	antipsychotic	50*1
sultopride	antipsychotic	200*1
thioridazine	antipsychotic	100*1
thiothixene	antipsychotic	3.3*1
tiapride	antipsychotic	100*1
timiperone	antipsychotic	1.3*1
timiperone injection	antipsychotic	0.19*1
trifluoperazine	antipsychotic	5*1
zotepine	antipsychotic	66*1
amantadine	anti-Parkinson drug		100*1
benztropine	anti-Parkinson drug		1*1
biperiden	anti-Parkinson drug		2*1
mazaticol	anti-Parkinson drug		8*1
metixene	anti-Parkinson drug		10*1
piroheptine	anti-Parkinson drug		4*1
profenamine	anti-Parkinson drug		100*1
promethazine	anti-Parkinson drug		50*1
trihexyphenidyl	anti-Parkinson drug		4*1
amitriptyline	antidepressant			150*1
amoxapine	antidepressant			150*1
clomipramine	antidepressant			120*1
desipramine	antidepressant			150*1
dosulepin	antidepressant			150*1
duloxetine	antidepressant			30*1
escitalopram	antidepressant			20*1
fluvoxamine	antidepressant			150*1
imipramine	antidepressant			150*1
lofepramine	antidepressant			150*1
maprotiline	antidepressant			150*1
mianserin	antidepressant			60*1
milnacipran	antidepressant			100*1
mirtazapine	antidepressant			30*1
nortriptyline	antidepressant			75*1
paroxetine	antidepressant			40*1
paroxetine CR	antidepressant			50*1
safrazine	antidepressant			30*1
sertraline	antidepressant			100*1
setiptiline	antidepressant			6*1
trazodone	antidepressant			300*1
trimipramine	antidepressant			150*1
venlafaxine hydrochloride	antidepressant			150*5
alprazolam	anxiolytic/hypnotic				0.8*1
amobarbital	anxiolytic/hypnotic				50*1
barbital	anxiolytic/hypnotic				75*1
bromazepam	anxiolytic/hypnotic				2.5*1
bromovalerylurea	anxiolytic/hypnotic				500*1
brotizolam	anxiolytic/hypnotic				0.25*1
butoctamide	anxiolytic/hypnotic				500*1
chloral hydrate	anxiolytic/hypnotic				250*1
chlordiazepoxide	anxiolytic/hypnotic				10*1
clonazepam	anxiolytic/hypnotic				0.25*1
clorazepate	anxiolytic/hypnotic				7.5*1
clotiazepam	anxiolytic/hypnotic				10*1
cloxazolam	anxiolytic/hypnotic				1.5*1
diazepam	anxiolytic/hypnotic				5*1
estazolam	anxiolytic/hypnotic				2*1
eszopiclone	anxiolytic/hypnotic				2.5*1
etizolam	anxiolytic/hypnotic				1.5*1
fludiazepam	anxiolytic/hypnotic				0.5*1
flunitrazepam	anxiolytic/hypnotic				1*1
flurazepam	anxiolytic/hypnotic				15*1
flutazolam	anxiolytic/hypnotic				15*1
flutoprazepam	anxiolytic/hypnotic				1.67*1
haloxazolam	anxiolytic/hypnotic				5*1
loflazepate	anxiolytic/hypnotic				1.67*1
lorazepam	anxiolytic/hypnotic				1.2*1
lormetazepam	anxiolytic/hypnotic				1*1
medazepam	anxiolytic/hypnotic				10*1
mexazolam	anxiolytic/hypnotic				1.67*1
nimetazepam	anxiolytic/hypnotic				5*1
nitrazepam	anxiolytic/hypnotic				5*1
oxazepam	anxiolytic/hypnotic				15*1
oxazolam	anxiolytic/hypnotic				20*1
pentobarbital	anxiolytic/hypnotic				50*1
phenobarbital	anxiolytic/hypnotic				15*1
prazepam	anxiolytic/hypnotic				12.5*1
quazepam	anxiolytic/hypnotic				15*1
rilmazafone	anxiolytic/hypnotic				2*1
secobarbital	anxiolytic/hypnotic				50*1
tandospirone	anxiolytic/hypnotic				25*1
tofisopam	anxiolytic/hypnotic				125*1
triazolam	anxiolytic/hypnotic				0.25*1
zolpidem	anxiolytic/hypnotic				10*1
zopiclone	anxiolytic/hypnotic				7.5*1
blonaserin skin patch	antipsychotic
lurasidone hydrochloride	antipsychotic
paliperidone palmitate LAI 3m	antipsychotic
bromocriptine Mesilate	anti-Parkinson drug
cabergoline	anti-Parkinson drug
droxidopa	anti-Parkinson drug
entacapone	anti-Parkinson drug
istradefylline	anti-Parkinson drug
levodopa	anti-Parkinson drug
levodopa benserazide hydrochloride	anti-Parkinson drug
levodopa100 carbidopa10 (Menesit, 100)*6	anti-Parkinson drug
levodopa 250 carbidopa 25 (Menesit, 250)*6	anti-Parkinson drug
levodopa 200 carbidopa 463 enteral (Duodopa)*6	anti-Parkinson drug
levodopa 100 carbidopa 10 (Neodopaston L, 100)*6	anti-Parkinson drug
levodopa 250 carbidopa 25 (Neodopaston L, 250)*6	anti-Parkinson drug
opicapone	anti-Parkinson drug
pergolide mesilate	anti-Parkinson drug
pramipexole	anti-Parkinson drug
rasagiline mesilate	anti-Parkinson drug
ropinirole	anti-Parkinson drug
ropinirole hydrochloride	anti-Parkinson drug
rotigotine	anti-Parkinson drug
safinamide mesylate	anti-Parkinson drug
selegiline	anti-Parkinson drug
stalevo L100	anti-Parkinson drug
stalevo L50	anti-Parkinson drug
talipexole	anti-Parkinson drug
vortioxetine hydrobromide	antidepressant
chlorpromazine 12 5 promethazine 12 5 phenobarbital 30 (Vegetamin B)*6	anxiolytic/hypnotic
chlorpromazine 25 promethazine 12 5 phenobarbital 40 (Vegetamin A)*6	anxiolytic/hypnotic
hydroxyzine	anxiolytic/hypnotic
lemborexant	anxiolytic/hypnotic
melatonin	anxiolytic/hypnotic
ramelteon	anxiolytic/hypnotic
suvorexant	anxiolytic/hypnotic
triclofos sodium	anxiolytic/hypnotic
acetylpheneturide	mood stabilizer/anticonvalsant
carbamazepine	mood stabilizer/anticonvalsant
clobazam	mood stabilizer/anticonvalsant
ethosuximide	mood stabilizer/anticonvalsant
ethotoin	mood stabilizer/anticonvalsant
gabapentin	mood stabilizer/anticonvalsant
lacosamide	mood stabilizer/anticonvalsant
lamotrigine	mood stabilizer/anticonvalsant
levetiracetam	mood stabilizer/anticonvalsant
lithium carbonate	mood stabilizer/anticonvalsant
oxcarbazepine	mood stabilizer/anticonvalsant
peranpanel	mood stabilizer/anticonvalsant
phenytoin 67 phenobarbital 33 (ALEVIATINE with PHENOBARBITAL)*6	mood stabilizer/anticonvalsant
phenobarbital 8.33 (Hydantol D)*6	mood stabilizer/anticonvalsant
phenobarbital 8.33 (Hydantol E)*6	mood stabilizer/anticonvalsant
phenobarbital 8.33 (Hydantol F)*6	mood stabilizer/anticonvalsant
phenytoin	mood stabilizer/anticonvalsant
primidone	mood stabilizer/anticonvalsant
rufinamide	mood stabilizer/anticonvalsant
sodium valproate	mood stabilizer/anticonvalsant
stiripentol	mood stabilizer/anticonvalsant
sultiame	mood stabilizer/anticonvalsant
topiramate	mood stabilizer/anticonvalsant
trimetazidine Hydrochloride	mood stabilizer/anticonvalsant
vigabatrin	mood stabilizer/anticonvalsant
zonisamide	mood stabilizer/anticonvalsant
acamprosate calcium	others
acetazolamide	others
atomoxetine hydrochloride	others
cyanamide	others
diphenhydramine	others
diphenhydramine 40 (Travelmin)*6	others
disulfiram	others
donepezil	others
gabapentin enacarbil	others
galantamine	others
guanfacine	others
lisdexamfetamine mesilate	others
memantine	others
methamphetamine	others
methylphenidate hydrochloride	others
methylphenidate hydrochloride (Concerta)*6	others
Modafinil	others
nalmefene	others
Pemoline	others
phenobarbital 15 (Trancolon P)*6	others
phenobarbital 20 (Asthmolysin)*6	others
reserpine	others
rivastigmine skin patch	others
*1: Inada, T. et. al., 2015
*2: Inagaki, A. et. al., 2015
*2: Inagaki, A. et. al., 2017
*4: Taylor, DM. et.al., 2018
*5: Hayasaka, Y. et.al., 2015
*6:Compound and combination products are indicated as follows: active ingredient(s) capacity (trade name).
LAI:long acting injection

## Sheet: Suplementary Table 2.
Supplementary table 2. Demographic background and prescription of psychotropics of patients with schizophrenia at admission
		Total	mono_mono	mono_poly	poly_poly	poly_mono
N(Female)		N=2098, (Female=1165)	N=866, (Female=499)	N=260, (Female=154)	N=718, (Female=359)	N=254, (Female=153)
Age		46.2 (15.6)	46.1 (15.9)	43.9 (16.1)	47.3 (14.7)	45.6 (15.8)
Institution		UH=717	UH=316	UH=91	UH=217	UH=93
		PH_pu=434	PH_pu=134	PH_pu=62	PH_pu=177	PH_pu=61
		PH_pr=626	PH_pr=308	PH_pr=66	PH_pr=195	PH_pr=57
		GH_pu=283	GH_pu=95	GH_pu=37	GH_pu=116	GH_pu=35
		GH_pr=38	GH_pr=13	GH_pr=4	GH_pr=13	GH_pr=8
antipsychotics	ratio (%)	100	100	100	100	100
	number	N=2098, 1.6 (0.8)	N=866, 1 (0)	N=260, 1 (0)	N=718, 2.3 (0.6)	N=254, 2.2 (0.4)
	dose*1	N=2098, 636.6 (464.1)	N=866, 406.1 (279.3)	N=260, 398.5 (248.1)	N=718, 951.7 (488.5)	N=254, 775.8 (486.3)
typical antipsychotics	ratio (%)	30	8.8	11.5	54.7	51.2
	number	N=629, 1.2 (0.5)	N=76, 1 (0)	N=30, 1 (0)	N=393, 1.3 (0.6)	N=130, 1.2 (0.5)
	dose*1	N=629, 244.7 (290.2)	N=76, 258.3 (275)	N=30, 187.9 (184.1)	N=393, 259.2 (302.1)	N=130, 206.1 (276.6)
atypical antipsychotics	ratio (%)	91.7	91.2	88.5	93	92.9
	number	N=1924, 1.3 (0.5)	N=790, 1 (0)	N=230, 1 (0)	N=668, 1.7 (0.6)	N=236, 1.7 (0.6)
	dose*1	N=1924, 614.2 (426.2)	N=790, 420.3 (275.5)	N=230, 426 (242.1)	N=668, 870.4 (459.7)	N=236, 721.4 (462.4)
anti-Parkinson drugs	ratio (%)	34.1	20.4	26.5	50.4	42.5
	number	N=716, 1.1 (0.4)	N=177, 1.1 (0.4)	N=69, 1 (0.2)	N=362, 1.1 (0.4)	N=108, 1.1 (0.4)
	dose*2	N=700, 2.8 (1.8)	N=173, 2.6 (1.9)	N=66, 2.6 (1.6)	N=357, 3 (1.8)	N=104, 2.7 (1.5)
antidepressants	ratio (%)	9.7	9.2	8.1	10.7	10.2
	number	N=204, 1.2 (0.4)	N=80, 1.2 (0.4)	N=21, 1.2 (0.4)	N=77, 1.1 (0.4)	N=26, 1.3 (0.4)
	dose*3	N=204, 94.5 (77.2)	N=80, 93.6 (74.9)	N=21, 112.7 (70.4)	N=77, 88.3 (81.8)	N=26, 101.2 (72.2)
anxiolytic and hypnotics	ratio (%)	66.5	56.1	61.9	78.4	72.8
	number	N=1395, 1.7 (0.9)	N=486, 1.6 (0.8)	N=161, 1.6 (0.8)	N=563, 1.8 (0.9)	N=185, 1.7 (0.9)
	dose*4	N=1193, 15.4 (16.2)	N=421, 13.1 (13.1)	N=139, 13.3 (13.2)	N=477, 17.2 (17.7)	N=156, 17.9 (20)
mood stabilizer and antiepileptics	ratio (%)	24.7	18.4	16.9	34.4	27.2
	number	N=519, 1.1 (0.4)	N=159, 1.1 (0.4)	N=44, 1.1 (0.3)	N=247, 1.2 (0.4)	N=69, 1.1 (0.4)
other psychotropics	ratio (%)	1.1	0.6	1.2	1.9	0.8
	number	N=24, 1 (0.2)	N=5, 1 (0)	N=3, 1 (0)	N=14, 1.1 (0.3)	N=2, 1 (0)
Mean (S.D.) except for (%); Mean number and mean dose were the results in the prescribed subjects, *1: chlorpromazine equivalent , *2: biperiden equivalent, *3: imipramine equivalent, *4:diazepam/nitrazepam equivalent GH_pr, private general hospital; GH_pu, public general hospital; mono_mono, antipsychotic monotherapy at admission and discharge; mono_poly, antipsychotic monotherapy at admission a…

## Sheet: Suplementary Table 3.
Supplementary table 3. Demographic background and prescription of psychotropics of patients with schizophrenia at discharge
		Total	mono_mono	mono_poly	poly_poly	poly_mono
N(Female)		N=2098, (Female=1165)	N=866, (Female=499)	N=260, (Female=154)	N=718, (Female=359)	N=254, (Female=153)
Age		46.2 (15.6)	46.1 (15.9)	43.9 (16.1)	47.3 (14.7)	45.6 (15.8)
Institution		UH=717	UH=316	UH=91	UH=217	UH=93
		PH_pu=434	PH_pu=134	PH_pu=62	PH_pu=177	PH_pu=61
		PH_pr=626	PH_pr=308	PH_pr=66	PH_pr=195	PH_pr=57
		GH_pu=283	GH_pu=95	GH_pu=37	GH_pu=116	GH_pu=35
		GH_pr=38	GH_pr=13	GH_pr=4	GH_pr=13	GH_pr=8
antipsychotics	ratio (%)	100	100	100	100	100
	number	N=2098, 1.6 (0.7)	N=866, 1 (0)	N=260, 2.1 (0.4)	N=718, 2.3 (0.6)	N=254, 1 (0)
	dose*1	N=2098, 701.3 (437.3)	N=866, 472.8 (263.5)	N=260, 825 (392.2)	N=718, 997 (473.3)	N=254, 517.8 (278.6)
typical antipsychotics	ratio (%)	27.7	7	42.3	54.2	8.3
	number	N=581, 1.2 (0.5)	N=61, 1 (0)	N=110, 1.2 (0.4)	N=389, 1.3 (0.5)	N=21, 1 (0)
	dose*1	N=581, 257.4 (297.6)	N=61, 290.1 (284.6)	N=110, 188 (224.8)	N=389, 265.8 (307.3)	N=21, 369.6 (398.7)
atypical antipsychotics	ratio (%)	93.2	93	95.4	93.3	91.7
	number	N=1956, 1.3 (0.6)	N=805, 1 (0)	N=248, 1.7 (0.6)	N=670, 1.7 (0.6)	N=233, 1 (0)
	dose*1	N=1956, 675.8 (400)	N=805, 486.7 (256.5)	N=248, 781.6 (381.5)	N=670, 914.1 (446.5)	N=233, 531.1 (261)
anti-Parkinson drugs	ratio (%)	30.6	19.3	27.3	47.4	24.8
	number	N=641, 1.1 (0.3)	N=167, 1 (0.2)	N=71, 1 (0.1)	N=340, 1.1 (0.3)	N=63, 1.1 (0.3)
	dose*2	N=621, 2.6 (1.6)	N=161, 2.3 (1.4)	N=68, 2.7 (1.3)	N=333, 2.8 (1.6)	N=59, 2.6 (1.9)
antidepressants	ratio (%)	8.4	7.3	5.8	11.3	7.1
	number	N=177, 1.1 (0.3)	N=63, 1.1 (0.3)	N=15, 1.1 (0.2)	N=81, 1 (0.2)	N=18, 1.1 (0.2)
	dose*3	N=177, 85.8 (76.7)	N=63, 93.8 (87.8)	N=15, 88.3 (61.8)	N=81, 79.3 (72.5)	N=18, 85.4 (60.6)
anxiolytic and hypnotics	ratio (%)	66.8	56.5	70.4	78.3	65.7
	number	N=1401, 1.6 (0.8)	N=489, 1.5 (0.7)	N=183, 1.6 (0.8)	N=562, 1.7 (0.9)	N=167, 1.6 (0.7)
	dose*4	N=1179, 13.7 (14.2)	N=418, 11.6 (10.3)	N=154, 13.1 (13.4)	N=467, 15.6 (16.3)	N=140, 14.1 (16.8)
mood stabilizer and antiepileptics	ratio (%)	26.9	20.4	27.3	36.2	22
	number	N=564, 1.1 (0.4)	N=177, 1.1 (0.3)	N=71, 1.1 (0.3)	N=260, 1.2 (0.4)	N=56, 1.1 (0.4)
other psychotropics	ratio (%)	1.3	0.8	1.2	2.1	1.2
	number	N=28, 1.1 (0.3)	N=7, 1 (0)	N=3, 1 (0)	N=15, 1.1 (0.2)	N=3, 1.3 (0.5)
Mean (S.D.) except for (%); Mean number and mean dose were the results in the prescribed subjects, *1: chlorpromazine equivalent , *2: biperiden equivalent, *3: imipramine equivalent, *4:diazepam/nitrazepam equivalent GH_pr, private general hospital; GH_pu, public general hospital; mono_mono, antipsychotic monotherapy at admission and discharge; mono_poly, antipsychotic monotherapy at admission a…

## Sheet: Suplementary Table 4.
Supplementary table 4. Demographic background and prescription of psychotropics of patients with major depressive disorder at admission
		Total	mono_mono	mono_poly	poly_poly	poly_mono
N(Female)		N=814, (Female=545)	N=508, (Female=345)	N=78, (Female=53)	N=136, (Female=90)	N=92, (Female=57)
Age		58.2 (17.2)	57.8 (17.5)	61.2 (16.7)	57 (16.6)	59.5 (16.6)
Institution		UH=475	UH=311	UH=39	UH=64	UH=61
		PH_pu=100	PH_pu=54	PH_pu=8	PH_pu=23	PH_pu=15
		PH_pr=147	PH_pr=99	PH_pr=17	PH_pr=22	PH_pr=9
		GH_pu=78	GH_pu=34	GH_pu=13	GH_pu=24	GH_pu=7
		GH_pr=13	GH_pr=10	GH_pr=1	GH_pr=2	GH_pr=0
antipsychotics	ratio (%)	45	43.9	37.2	51.5	47.8
	number	N=366, 1.2 (0.4)	N=223, 1.2 (0.4)	N=29, 1.1 (0.3)	N=70, 1.1 (0.4)	N=44, 1.1 (0.4)
	dose*1	N=366, 153.2 (169.3)	N=223, 151.9 (156.6)	N=29, 117.9 (83.2)	N=70, 180 (184.3)	N=44, 140.8 (231)
typical antipsychotics	ratio (%)	13.8	12.4	12.8	16.9	17.4
	number	N=112, 1.1 (0.2)	N=63, 1.1 (0.2)	N=10, 1 (0)	N=23, 1 (0.2)	N=16, 1.1 (0.2)
	dose*1	N=112, 51 (34.3)	N=63, 48.9 (32.1)	N=10, 53.8 (26.4)	N=23, 57.9 (42.3)	N=16, 47.7 (33)
atypical antipsychotics	ratio (%)	35	35.6	26.9	39	32.6
	number	N=285, 1.1 (0.2)	N=181, 1.1 (0.2)	N=21, 1 (0.2)	N=53, 1.1 (0.2)	N=30, 1.1 (0.3)
	dose*1	N=285, 176.7 (179.9)	N=181, 170.1 (164.5)	N=21, 137.2 (89.3)	N=53, 212.5 (191.2)	N=30, 181.1 (265)
anti-Parkinson drugs	ratio (%)	3.7	3.3	1.3	5.1	5.4
	number	N=30, 1.1 (0.4)	N=17, 1.1 (0.5)	N=1, 1 (NA)	N=7, 1 (0)	N=5, 1 (0)
	dose*2	N=24, 2.1 (1.1)	N=15, 2 (1)	N=1, 2 (NA)	N=4, 3 (1.2)	N=4, 1.4 (0.4)
antidepressants	ratio (%)	100	100	100	100	100
	number	N=814, 1.3 (0.5)	N=508, 1 (0)	N=78, 1 (0)	N=136, 2.2 (0.4)	N=92, 2 (0.2)
	dose*3	N=814, 143.2 (100.3)	N=508, 110.5 (67.1)	N=78, 116 (75.9)	N=136, 238.1 (130.8)	N=92, 206.4 (100.4)
anxiolytic and hypnotics	ratio (%)	76.8	73	80.8	86.8	79.3
	number	N=625, 1.8 (0.8)	N=371, 1.7 (0.8)	N=63, 1.7 (0.8)	N=118, 1.8 (0.9)	N=73, 1.9 (0.9)
	dose*4	N=586, 11.7 (12.9)	N=346, 10.5 (10.8)	N=59, 10.9 (11.3)	N=110, 14.3 (16.9)	N=71, 13.7 (15.1)
mood stabilizer and antiepileptics	ratio (%)	10.6	12	7.7	11.8	3.3
	number	N=86, 1.1 (0.3)	N=61, 1.1 (0.2)	N=6, 1 (0)	N=16, 1.2 (0.4)	N=3, 1 (0)
other psychotropics	ratio (%)	1.1	1.2	1.3	0.7	1.1
	number	N=9, 1 (0)	N=6, 1 (0)	N=1, 1 (NA)	N=1, 1 (NA)	N=1, 1 (NA)
Mean (S.D.) except for (%); Mean number and mean dose were the results in the prescribed subjects, *1: chlorpromazine equivalent , *2: biperiden equivalent, *3: imipramine equivalent, *4:diazepam/nitrazepam equivalent GH_pr, private general hospital; GH_pu, public general hospital; mono_mono, antidepressant monotherapy at admission and discharge; mono_poly, antidepressant monotherapy at admission…

## Sheet: Suplementary Table 5.
Supplementary table 5. Demographic background and prescription of psychotropics of patients with major depressive disorder at discharge
		Total	mono_mono	mono_poly	poly_poly	poly_mono
N(Female)		N=814, (Female=545)	N=508, (Female=345)	N=78, (Female=53)	N=136, (Female=90)	N=92, (Female=57)
Age		58.2 (17.2)	57.8 (17.5)	61.2 (16.7)	57 (16.6)	59.5 (16.6)
Institution		UH=475,	UH=311,	UH=39,	UH=64,	UH=61,
		PH_pu=100,	PH_pu=54,	PH_pu=8, P	PH_pu=23,	PH_pu=15,
		PH_pr=147,	PH_pr=99,	H_pr=17,	PH_pr=22,	H_pr=9,
		GH_pu=78,	GH_pu=34,	GH_pu=13,	GH_pu=24,	GH_pu=7,
		GH_pr=13	GH_pr=10	GH_pr=1	GH_pr=2	GH_pr=0
antipsychotics	ratio (%)	50.4	49.2	44.9	53.7	56.5
	number	N=410, 1.1 (0.4)	N=250, 1.1 (0.3)	N=35, 1.1 (0.3)	N=73, 1.2 (0.5)	N=52, 1.1 (0.4)
	dose*1	N=410, 164.8 (151.1)	N=250, 160.5 (149.7)	N=35, 158.8 (141.2)	N=73, 168.9 (134.1)	N=52, 183.9 (181.8)
typical antipsychotics	ratio (%)	8.7	7.7	6.4	15.4	6.5
	number	N=71, 1.1 (0.3)	N=39, 1.1 (0.3)	N=5, 1 (0)	N=21, 1.1 (0.3)	N=6, 1 (0)
	dose*1	N=71, 47.9 (38.2)	N=39, 48.9 (40.3)	N=5, 52 (32.6)	N=21, 51.9 (37.7)	N=6, 23.8 (14)
atypical antipsychotics	ratio (%)	44.2	43.5	41	43.4	52.2
	number	N=360, 1.1 (0.3)	N=221, 1.1 (0.3)	N=32, 1 (0.2)	N=59, 1.1 (0.3)	N=48, 1.1 (0.3)
	dose*1	N=360, 178.3 (153.7)	N=221, 172.9 (152.1)	N=32, 165.6 (145.7)	N=59, 190.5 (134.2)	N=48, 196.2 (183.3)
anti-Parkinson drugs	ratio (%)	3.3	3	1.3	4.4	5.4
	number	N=27, 1 (0.2)	N=15, 1 (0)	N=1, 1 (NA)	N=6, 1 (0)	N=5, 1.2 (0.4)
	dose*2	N=21, 1.6 (0.8)	N=12, 1.4 (0.6)	N=1, 2 (NA)	N=4, 2.1 (1.3)	N=4, 1.6 (0.5)
antidepressants	ratio (%)	100	100	100	100	100
	number	N=814, 1.3 (0.5)	N=508, 1 (0)	N=78, 2 (0.2)	N=136, 2.2 (0.4)	N=92, 1 (0)
	dose*3	N=813, 170.8 (104.2)	N=507, 137.9 (72.2)	N=78, 267 (118.5)	N=136, 254.3 (129.9)	N=92, 146.7 (75)
anxiolytic and hypnotics	ratio (%)	75.1	72.4	87.2	80.9	70.7
	number	N=611, 1.7 (0.8)	N=368, 1.7 (0.8)	N=68, 1.8 (0.8)	N=110, 1.8 (0.9)	N=65, 1.7 (0.8)
	dose*4	N=538, 11.3 (12.7)	N=326, 10.4 (11.1)	N=58, 11.5 (9.8)	N=97, 13.7 (17.6)	N=57, 12.2 (13.5)
mood stabilizer and antiepileptics	ratio (%)	13.4	13.6	10.3	14.7	13
	number	N=109, 1.1 (0.4)	N=69, 1.1 (0.3)	N=8, 1 (0)	N=20, 1.2 (0.5)	N=12, 1.2 (0.6)
other psychotropics	ratio (%)	1.5	1.2	2.6	0.7	3.3
	number	N=12, 1.2 (0.4)	N=6, 1.3 (0.5)	N=2, 1 (0)	N=1, 1 (NA)	N=3, 1 (0)
Mean (S.D.) except for (%); Mean number and mean dose were the results in the prescribed subjects, *1: chlorpromazine equivalent , *2: biperiden equivalent, *3: imipramine equivalent, *4:diazepam/nitrazepam equivalent GH_pr, private general hospital; GH_pu, public general hospital; mono_mono, antidepressant monotherapy at admission and discharge; mono_poly, antidepressant monotherapy at admission…

## Sheet: Suplementary Table 6.
Supplementary table 6. Changes in psychotropic drugs by changes in antipsychotics in subjects with schizoohrenia
			mono_mono				mono_poly				p value*5		poly_poly				poly_mono				p value*6
			Inc	Same	Dec		Inc	Same	Dec				Inc	Same	Dec		Inc	Same	Dec
antipsychotics	number		0	100	0		100	0	0		-		10.9	76.2	13		0	0	100		-
	dose*1		37.4	46.1	16.5		92.7*8	0.4*8	6.9*8		p<0.00001*7		39.3	35.7	25.1		24*8	1.2*8	74.8*8		p<0.00001*7
typical antipsychotics	number		1.3	95.7	3		37.3*8	59.2*8	3.5		p<0.00001*7		8.8	80.5	10.7		1.2*8	52*8	46. 9*8		p<0.00001*7
	dose*1		3.5	92.8	3.7		38.1*8	56.9*8	5		p<0.00001*7		21.2	60	18.8		3.5*8	48.8*8	47.6*8		p<0.00001*7
atypical antipsychotics	number		3	95.7	1.3		69.2*8	28.8*8	1.9		p<0.00001*7		12.4	75.2	12.4		5.1*8	32.7*8	62.2*8		p<0.00001*7
	dose*1		36.5	47.5	16.1		81.2*8	9.2*8	9.6		p<0.00001*7		33.6	46	20.5		28.3*8	12.2*8	59.4*8		p<0.00001*7
anti-Parkinson drugs	number		4.3	89.6	6.1		10*8	80.4*8	9.6		p=0.00018*7		4.6	86.4	9.1		6.3	68.5*8	25.2*8		p<0.00001*7
	dose*2		5.7	87	7.4		11.2*8	78.1*8	10.8		p=0.00125		8.1	77.6	14.3		9.8	59.1*8	31.1*8		p<0.00001*7
antidepressants	number		1.7	94.3	3.9		2.3	92.7	5		p=0.61705		3.1	94.2	2.8		2	91.7	6.3		p=0.02757
	dose*3		2.3	93.6	4		3.1	91.2	5.8		p=0.37691		4.2	92.6	3.2		2.4	91.7	5.9		p=0.07461
anxiolytics and hypnotics	number		13.4	70.3	16.3		30*8	50*8	20		p<0.00001*7		12.5	69.2	18.2		17.3	50.4*8	32.3*8		p<0.00001*7
	dose*4		14.8	63.9	21.4		33.1 *8	40.4.*8	26.5		p<0.00001*7		15.3	59.5	25.2		18.9	41.3*8	39.8*8		p<0.00001*7
mood stabilizer and antiepileptics	number		5.1	91.9	3		16.5*8	78.1*8	5.4		p<0.00001*7		7.9	86.2	5.8		7.9	78.3*8	13.8*8		p=0.00029*7
other psychotropics	number		0.3	99.5	0.1		0.4	99.2	0.4		p=0.66179		0.6	99	0.4		1.2	98.4	0.4		p=0.59932
All psychotropics	number		16.9	62.8	20.3		37.7*8	36.5*8	25.8		p=0.00001*7		17.4	59.7	22.8		20.9	33.9*8	45.3*8		p<0.00001
(%) *1: chlorpromazine equivalent, *2: biperiden equivalent, *3: imipramine equivalent, *4: diazepam/nitrazepam equivalent, *5: chi-square test compared mono_mono and mono_poly, *6: chi-square test compared poly_poly and poly_mono, *7: p<0.00085, *8: holm test, p<0.05 mono_mono, antipsychotic monotherapy at admission and discharge; mono_poly, antipsychotic monotherapy at admission and polypharmac…

## Sheet: Suplementary Table 7.
Supplementary table 7. Changes in psychotropic drugs by changes in antipsychotics in subjects with MDD
			mono_mono				mono_poly				p value*5		poly_poly				poly_mono				p value*6
			Inc	Same	Dec		Inc	Same	Dec				Inc	Same	Dec		Inc	Same	Dec
antipsychotics	number		15.7	71.5	12.8		19.2	69.2	11.5		p=0.72703		11	80.1	8.8		22.8	63	14.1		p=0.01471
	dose*1		24.8	56.9	18.3		28.2	53.8	17.9		p=0.80836		15.4	69.1	15.4		35.9*8	42.4*8	21.7		p=0.00015*7
typical antipsychotics	number		2.4	90.2	7.5		0	93.6	6.4		p=0.36133		2.9	93.4	3.7		3.3	81.5	15.2		p=0.00798
	dose*1		2.8	88.6	8.7		0	91	9		p=0.33244		2.2	92.6	5.1		3.3	79.3	17.4		p=0.00865
atypical antipsychotics	number		15.7	76.4	7.9		21.8	69.2	9		p=0.35814		10.3	83.8	5.9		25	69. 6	5.4		p=0.01252
	dose*1		22.8	64.2	13		28.2	59	12.8		p=0.5719		14.7	72.1	13.2		34.8	56.5	8.7		p=0.00174
anti-Parkinson drugs	number		1	97.6	1.4		0	100	0		p=0.39042		1.5	96.3	2.2		2.2	95.7	2.2		p=0.92424
	dose*2		0.8	97	2.2		0	100	0		p=0.30672		1.5	96.3	2.2		1.1	96.7	2.2		p=0.96918
antidepressants	number		0	100	0		100	0	0		-		5.1	89	5.9		0	0	100		-
	dose*3		41.3	46.7	12		93.6*8	2.6*8	3.8		p<0.00001*7		38.2	44.9	16.9		17.4*8	9.8*8	72.8*8		p<0.00001*7
anxiolytics and hypnotics	number		18.1	61.4	20.5		30.8	48.7	20.5		p=0.02599		15.4	63.2	21.3		18.5	46.7	34.8		p=0.03582
	dose*4		20.1	53	27		26.9	42.3	30.8		p=0.18718		16.2	50	33.8		19.6	27.2	53.3		p=0.00209
mood stabilizer and antiepileptics	number		6.1	89.4	4.5		3.8	94.9	1.3		p=0.27811		5.9	91.9	2.2		13	83.7	3.3		p=0.14526
other psychotropics	number		0.6	99.2	0.2		1.3	98.7	0		p=0.73019		0	100	0		2.2	97.8	0		-
All psychotropics	number		27.6	48	24.4		35.9	43.6	20.5		p=0.30869		21.3	53.7	25		29.3	39.1	31.5		p=0.09479
(%) *1: chlorpromazine equivalent, *2: biperiden equivalent, *3: imipramine equivalent, *4: diazepam/nitrazepam equivalent, *5: chi-square test compared mono_mono and mono_poly, *6: chi-square test compared poly_poly and poly_mono, *7: p<0.00085, *8: holm test, p<0.05 MDD: Major Depression Disorder; mono_mono, antidepressant monotherapy at admission and discharge; mono_poly, antidepressant monoth…

## Sheet: Suplementary Table 8.
Supplementary table 8. Frequently prescribed antipsychotics at discharge in subjects with SZ with antipsychotic monotherapy.
antipsychotic	number of prescribed subjects
olanzapine	212
aripiprazole	180
risperidone	171
clozapine	108
blonaserin	89
quetiapine	82
paliperidone	58
perospirone	32
paliperidone_palmitate_LAI	27
aripiprazole_LAI	26
haloperidol	25
asenapine	22
brexpiprazole	19
haloperidol_decanoate_LAI	13
risperidone_long-acting injection_LAI	12
chlorpromazine	10
*results were shown for the antipsychotics in which number of prescribed subjects ≥ 10

## Sheet: Suplementary Table 9.
Supplementary table 9. Frequently prescribed antipsychotics pairs at discharge in subjects with SZ with antipsychotic polypharmacy (2 antipsychotics).
antipsychotics pair	number of prescribed subjects
olanzapine_risperidone	58
levomepromazine_risperidone	41
quetiapine_risperidone	37
olanzapine_quetiapine	33
aripiprazole_risperidone	27
aripiprazole_quetiapine	26
levomepromazine_olanzapine	24
aripiprazole_olanzapine	18
chlorpromazine_risperidone	18
aripiprazole_levomepromazine	16
blonaserin_olanzapine	16
blonaserin_quetiapine	16
paliperidone_quetiapine	15
blonaserin_risperidone	13
haloperidol_levomepromazine	13
aripiprazole_blonaserin	11
olanzapine_paliperidone	11
perospirone_quetiapine	11
haloperidol_risperidone	10
olanzapine_zotepine	10
risperidone_zotepine	10
*results were shown for the antipsychotics in which number of prescribed subjects ≥ 10

## Sheet: Suplementary Table 10.
Supplementary table 10. Frequently prescribed antidepressants at discharge in subjects with MDD with antidepressant monotherapy.
antidepressant	number of prescribed subjects
mirtazapine	157
escitalopram	87
duloxetine	83
venlafaxine_Hydrochloride	54
sertraline	53
paroxetine	51
trazodone	34
amoxapine	16
amitriptyline	15
fluvoxamine	12
*results were shown for the antipsychotics in which number of prescribed subjects ≥ 10

[truncated: 1 more sheets: Suplementary Table 11.]
